# Supplementary material for: Experimental fatigue dataset for additive-manufactured 3D-printed Polylactic acid biomaterials under fully-reversed rotating-bending bending loadings
Source: Data Brief. 2022 Jan 21;41:107846. doi: 10.1016/j.dib.2022.107846 (PMC8800022; doi:10.1016/j.dib.2022.107846)
Supplement: Supplementary file 1 [file mmc1.xlsx]

## Sheet: Data
No.	Material Code	Nozzle Diameter	Print Speed	Nozzle Temperature	Stress Level	Fatigue Lifetime
[-]	[-]	[mm]	[mm/s]	[˚C]	[MPa]	[cycle]
1	PLA-0.2-5-180	0.2	5	180	5	942000
2	PLA-0.2-5-180	0.2	5	180	7.5	600
3	PLA-0.2-5-180	0.2	5	180	7.5	597800
4	PLA-0.2-5-180	0.2	5	180	10	400
5	PLA-0.2-5-180	0.2	5	180	10	148900
6	PLA-0.2-5-180	0.2	5	180	12.5	1000
7	PLA-0.2-5-210	0.2	5	210	2.5	1500000
8	PLA-0.2-5-210	0.2	5	210	5	1500000
9	PLA-0.2-5-210	0.2	5	210	5	1500000
10	PLA-0.2-5-210	0.2	5	210	5	500
11	PLA-0.2-5-210	0.2	5	210	7.5	3000
12	PLA-0.2-5-210	0.2	5	210	7.5	78200
13	PLA-0.2-5-210	0.2	5	210	7.5	69500
14	PLA-0.2-5-210	0.2	5	210	10	61900
15	PLA-0.2-5-210	0.2	5	210	10	41500
16	PLA-0.2-5-240	0.2	5	240	2.5	1500000
17	PLA-0.2-5-240	0.2	5	240	5	1300
18	PLA-0.2-5-240	0.2	5	240	5	1500000
19	PLA-0.2-5-240	0.2	5	240	5	714000
20	PLA-0.2-5-240	0.2	5	240	7.5	500
21	PLA-0.2-5-240	0.2	5	240	7.5	500
22	PLA-0.2-5-240	0.2	5	240	7.5	278800
23	PLA-0.2-5-240	0.2	5	240	7.5	176300
24	PLA-0.2-5-240	0.2	5	240	10	600
25	PLA-0.2-5-240	0.2	5	240	10	98000
26	PLA-0.2-10-180	0.2	10	180	7.5	277200
27	PLA-0.2-10-180	0.2	10	180	10	96300
28	PLA-0.2-10-180	0.2	10	180	10	72100
29	PLA-0.2-10-180	0.2	10	180	12.5	400
30	PLA-0.2-10-180	0.2	10	180	12.5	45900
31	PLA-0.2-10-180	0.2	10	180	15	400
32	PLA-0.2-10-210	0.2	10	210	7.5	212600
33	PLA-0.2-10-210	0.2	10	210	10	600
34	PLA-0.2-10-210	0.2	10	210	10	177000
35	PLA-0.2-10-210	0.2	10	210	12.5	20400
36	PLA-0.2-10-210	0.2	10	210	12.5	400
37	PLA-0.2-10-210	0.2	10	210	15	18000
38	PLA-0.2-10-240	0.2	10	240	5	1500000
39	PLA-0.2-10-240	0.2	10	240	7.5	700
40	PLA-0.2-10-240	0.2	10	240	7.5	73100
41	PLA-0.2-10-240	0.2	10	240	7.5	121000
42	PLA-0.2-10-240	0.2	10	240	10	67000
43	PLA-0.2-10-240	0.2	10	240	12.5	21500
44	PLA-0.2-10-240	0.2	10	240	15	2000
45	PLA-0.2-15-180	0.2	15	180	5	42000
46	PLA-0.2-15-180	0.2	15	180	7.5	13000
47	PLA-0.2-15-180	0.2	15	180	7.5	1000
48	PLA-0.2-15-180	0.2	15	180	10	4000
49	PLA-0.2-15-180	0.2	15	180	10	500
50	PLA-0.2-15-180	0.2	15	180	12.5	3000
51	PLA-0.2-15-210	0.2	15	210	5	2000
52	PLA-0.2-15-210	0.2	15	210	5	1500000
53	PLA-0.2-15-210	0.2	15	210	7.5	2700
54	PLA-0.2-15-210	0.2	15	210	7.5	66700
55	PLA-0.2-15-210	0.2	15	210	7.5	1000
56	PLA-0.2-15-210	0.2	15	210	10	146500
57	PLA-0.2-15-210	0.2	15	210	12.5	500
58	PLA-0.2-15-210	0.2	15	210	12.5	3000
59	PLA-0.2-15-240	0.2	15	240	5	868900
60	PLA-0.2-15-240	0.2	15	240	7.5	41000
61	PLA-0.2-15-240	0.2	15	240	10	24000
62	PLA-0.2-15-240	0.2	15	240	12.5	1400
63	PLA-0.2-15-240	0.2	15	240	12.5	700
64	PLA-0.2-15-240	0.2	15	240	12.5	600
65	PLA-0.4-5-180	0.4	5	180	5	45500
66	PLA-0.4-5-180	0.4	5	180	7.5	21400
67	PLA-0.4-5-180	0.4	5	180	10	3000
68	PLA-0.4-5-180	0.4	5	180	10	10200
69	PLA-0.4-5-180	0.4	5	180	12.5	6000
70	PLA-0.4-5-180	0.4	5	180	15	3100
71	PLA-0.4-5-210	0.4	5	210	2.5	86700
72	PLA-0.4-5-210	0.4	5	210	5	75000
73	PLA-0.4-5-210	0.4	5	210	5	24000
74	PLA-0.4-5-210	0.4	5	210	7.5	2200
75	PLA-0.4-5-210	0.4	5	210	7.5	4000
76	PLA-0.4-5-210	0.4	5	210	10	1600
77	PLA-0.4-5-240	0.4	5	240	2.5	500
78	PLA-0.4-5-240	0.4	5	240	2.5	2200
79	PLA-0.4-5-240	0.4	5	240	5	2200
80	PLA-0.4-5-240	0.4	5	240	5	2700
81	PLA-0.4-5-240	0.4	5	240	7.5	1800
82	PLA-0.4-5-240	0.4	5	240	7.5	1700
83	PLA-0.4-10-180	0.4	10	180	5	108000
84	PLA-0.4-10-180	0.4	10	180	7.5	28600
85	PLA-0.4-10-180	0.4	10	180	7.5	34400
86	PLA-0.4-10-180	0.4	10	180	10	4500
87	PLA-0.4-10-180	0.4	10	180	10	10000
88	PLA-0.4-10-180	0.4	10	180	12.5	12800
89	PLA-0.4-10-210	0.4	10	210	5	13100
90	PLA-0.4-10-210	0.4	10	210	5	12700
91	PLA-0.4-10-210	0.4	10	210	5	18000
92	PLA-0.4-10-210	0.4	10	210	7.5	24000
93	PLA-0.4-10-210	0.4	10	210	10	4200
94	PLA-0.4-10-210	0.4	10	210	12.5	3400
95	PLA-0.4-10-240	0.4	10	240	2.5	39500
96	PLA-0.4-10-240	0.4	10	240	5	10000
97	PLA-0.4-10-240	0.4	10	240	5	2000
98	PLA-0.4-10-240	0.4	10	240	5	35000
99	PLA-0.4-10-240	0.4	10	240	7.5	4000
100	PLA-0.4-10-240	0.4	10	240	10	2000
101	PLA-0.4-15-180	0.4	15	180	5	270900
102	PLA-0.4-15-180	0.4	15	180	7.5	27400
103	PLA-0.4-15-180	0.4	15	180	10	4600
104	PLA-0.4-15-180	0.4	15	180	10	13000
105	PLA-0.4-15-180	0.4	15	180	12.5	5200
106	PLA-0.4-15-180	0.4	15	180	15	2300
107	PLA-0.4-15-210	0.4	15	210	5	48700
108	PLA-0.4-15-210	0.4	15	210	7.5	21600
109	PLA-0.4-15-210	0.4	15	210	10	5300
110	PLA-0.4-15-210	0.4	15	210	10	5000
111	PLA-0.4-15-210	0.4	15	210	12.5	7000
112	PLA-0.4-15-210	0.4	15	210	15	2000
113	PLA-0.4-15-240	0.4	15	240	2.5	7000
114	PLA-0.4-15-240	0.4	15	240	2.5	21000
115	PLA-0.4-15-240	0.4	15	240	5	24000
116	PLA-0.4-15-240	0.4	15	240	7.5	7300
117	PLA-0.4-15-240	0.4	15	240	10	4300
118	PLA-0.4-15-240	0.4	15	240	12.5	1500
119	PLA-0.6-5-180	0.6	5	180	5	141900
120	PLA-0.6-5-180	0.6	5	180	7.5	21000
121	PLA-0.6-5-180	0.6	5	180	7.5	6000
122	PLA-0.6-5-180	0.6	5	180	7.5	1000
123	PLA-0.6-5-180	0.6	5	180	10	8400
124	PLA-0.6-5-180	0.6	5	180	12.5	5500
125	PLA-0.6-5-180	0.6	5	180	15	2500
126	PLA-0.6-5-210	0.6	5	210	2.5	12000
127	PLA-0.6-5-210	0.6	5	210	2.5	108000
128	PLA-0.6-5-210	0.6	5	210	5	27000
129	PLA-0.6-5-210	0.6	5	210	7.5	5700
130	PLA-0.6-5-210	0.6	5	210	10	1200
131	PLA-0.6-5-210	0.6	5	240	10	4000
132	PLA-0.6-5-240	0.6	5	240	2.5	26000
133	PLA-0.6-5-240	0.6	5	240	5	11500
134	PLA-0.6-5-240	0.6	5	240	5	4700
135	PLA-0.6-5-240	0.6	5	240	7.5	1600
136	PLA-0.6-5-240	0.6	5	240	7.5	2800
137	PLA-0.6-5-240	0.6	5	240	10	2600
138	PLA-0.6-10-180	0.6	10	180	5	72000
139	PLA-0.6-10-180	0.6	10	180	7.5	16500
140	PLA-0.6-10-180	0.6	10	180	7.5	27900
141	PLA-0.6-10-180	0.6	10	180	10	17400
142	PLA-0.6-10-180	0.6	10	180	12.5	10100
143	PLA-0.6-10-180	0.6	10	180	15	6000
144	PLA-0.6-10-210	0.6	10	210	5	57000
145	PLA-0.6-10-210	0.6	10	210	7.5	40700
146	PLA-0.6-10-210	0.6	10	210	10	6000
147	PLA-0.6-10-210	0.6	10	210	10	5500
148	PLA-0.6-10-210	0.6	10	210	12.5	4200
149	PLA-0.6-10-210	0.6	10	210	15	4000
150	PLA-0.6-10-240	0.6	10	240	5	13600
151	PLA-0.6-10-240	0.6	10	240	5	34100
152	PLA-0.6-10-240	0.6	10	240	7.5	10000
153	PLA-0.6-10-240	0.6	10	240	10	3900
154	PLA-0.6-10-240	0.6	10	240	10	4200
155	PLA-0.6-10-240	0.6	10	240	12.5	2000
156	PLA-0.6-15-180	0.6	15	180	5	39600
157	PLA-0.6-15-180	0.6	15	180	5	40800
158	PLA-0.6-15-180	0.6	15	180	7.5	10000
159	PLA-0.6-15-180	0.6	15	180	7.5	22000
160	PLA-0.6-15-180	0.6	15	180	10	10000
161	PLA-0.6-15-180	0.6	15	180	10	3000
162	PLA-0.6-15-180	0.6	15	180	12.5	2400
163	PLA-0.6-15-210	0.6	15	210	5	27400
164	PLA-0.6-15-210	0.6	15	210	5	34000
165	PLA-0.6-15-210	0.6	15	210	7.5	16800
166	PLA-0.6-15-210	0.6	15	210	10	12000
167	PLA-0.6-15-210	0.6	15	210	12.5	6700
168	PLA-0.6-15-210	0.6	15	210	15	6400
169	PLA-0.6-15-210	0.6	15	210	17.5	3200
170	PLA-0.6-15-240	0.6	15	240	5	18000
171	PLA-0.6-15-240	0.6	15	240	7.5	7400
172	PLA-0.6-15-240	0.6	15	240	7.5	5000
173	PLA-0.6-15-240	0.6	15	240	10	2700
174	PLA-0.6-15-240	0.6	15	240	10	5200
175	PLA-0.6-15-240	0.6	15	240	12.5	4500
